# Supplementary material for: Impact of Tacrolimus Trough Levels at Discharge on Early Post-Kidney Transplantation Outcomes: A Nationwide Cohort Study
Source: J Clin Med. 2025 Aug 12;14(16):5707. doi: 10.3390/jcm14165707 (PMC12387067; doi:10.3390/jcm14165707)
Supplement: Supplementary file 1 [file jcm-14-05707-s001.zip]

Archive with 1 entries (1 files):
- jcm-3759938-supplementary.pdf
